# Supplementary material for: Phenolic Profile, Antioxidant Activity, and Chemometric Classification of Carob Pulp and Products
Source: Molecules. 2023 Feb 28;28(5):2269. doi: 10.3390/molecules28052269 (PMC10005499; doi:10.3390/molecules28052269)
Supplement: Supplementary file 1 [file molecules-28-02269-s001.zip]

Archive with 1 entries (1 files):
- molecules-2227842-supplementary.pdf
